# Supplementary material for: Distinct Solubilization Mechanisms of Medroxyprogesterone in Gemini Surfactant Micelles: A Comparative Study with Progesterone
Source: Molecules. 2024 Oct 19;29(20):4945. doi: 10.3390/molecules29204945 (PMC11510562; doi:10.3390/molecules29204945)
Supplement: Supplementary file 1 [file molecules-29-04945-s001.zip]

Archive with 1 entries (1 files):
- molecules-3252343-supplementary.pdf
